# Supplementary material for: Increased Circulating H3 Histone in Response to Repeated Bouts of Exercise Does Not Associate with Parallel Alterations of Cell-Free DNA
Source: Biology (Basel). 2021 Mar 2;10(3):181. doi: 10.3390/biology10030181 (PMC7999358; doi:10.3390/biology10030181)
Supplement: Supplementary file 1 [file biology-10-00181-s001.zip]

Archive with 1 entries (1 files):
- biology-1123887-supplementary.xlsx
