# Supplementary material for: Increased Circulating H3 Histone in Response to Repeated Bouts of Exercise Does Not Associate with Parallel Alterations of Cell-Free DNA
Source: Biology (Basel). 2021 Mar 2;10(3):181. doi: 10.3390/biology10030181 (PMC7999358; doi:10.3390/biology10030181)
Supplement: Supplementary file 1 [file biology-10-00181-s001.zip › biology-1123887-supplementary.xlsx]

## Sheet: S1
	Supplemental data for article
	Increased circulating H3 histone in response to repeated bouts of exercise does not associate with parallel alterations of cell-free DNA
	Robert Stawski1*, Konrad Walczak2, Ewelina Perdas1, Anna Prymont-Przymińska1, Anna Zwolińska3, Piotr Kosielski4, Tomasz Budlewski5, Gianluca Padula4, Hanna Jerczynska6 & Dariusz Nowak1*
	Table S1. Plasma concentrations of Citrulinated H3 histone in eleven average-trained men before and after each of three bouts of exhaustive treadmill exercise
	Citrulinated H3 histone [ng/ml]	1st bout			2nd bout			3rd bout
		before	after		before	after		before	after
		2.45727	7.45932		2.23233	8.03832		7.33646	7.6735
		1.96474	4.6252		0.32537	1.15827		1.44922	1.69057
		1.48991	9.61819		0.853661	1.24259		0.986217	1.15827
		9.58881	8.90871		8.31008	13.3275		9.32369	7.82586
		1.73019	3.25445		0.808684	4.29002		4.18859	5.05477
		0.808684	2.86073		1.1157	3.98443		1.65079	5.63942
		3.64001	3.98443		3.28982	6.40316		3.84731	7.33646
		8.44	12.3762		12.1788	18.4113		9.14623	10.0571
		2.19446	4.95622		5.31598	4.01858		2.56839	2.8969
		0.428802	3.91597		0.808684	3.00493		1.20056	1.96474
		1.1157	3.57046		3.46569	1.1157		0.808684	0.942401
	95% CI	1,01-5,14	3,84-8,07		0,99-6,04	2,22-9,60		1,67-6,06	2,61-6,89
	Table S2. Plasma concentrations of Peptidyl Arginine Deiminase 4 in eleven average-trained men before and after each of three bouts of exhaustive treadmill exercise
	PAD4 [ng/ml]	1st bout			2nd bout			3rd bout
		before	after		before	after		before	after
		0.817661	1.40317		0.410765	3.37952		2.09636	5.14232
		0.684058	1.08059		0.233528	1.03167		0.251589	1.40317
		0.582668	3.03219		0.514398	2.66679		0.717617	2.04967
		5.97101	7.09246		6.02885	8.73839		8.66791	6.07221
		0.305262	1.94043		0.178718	1.38718		0.178718	1.79935
		0.582668	1.17799		0.393326	1.41916		0.28745	0.633504
		1.17799	1.22648		0.883882	2.236		1.6733	1.49889
		11.0302	13.4128		11.4595	14.5725		10.8915	13.8502
		0.850816	1.95606		0.633504	1.40317		0.667237	1.6733
		0.269561	1.22648		0.178718	1.11312		0.358284	0.94976
		0.141534	0.393326		0.103649	0.850816		0.410765	0.684058
	95% CI	0,24-4,32	0,48-5,69		0,51-4,33	0,64-6,41		0,13-4,89	0,60-5,89
	Table S3. Plasma concentrations of Light Transmission Aggregometry in eleven average-trained men before and after each of three bouts of exhaustive treadmill exercise
	Light Transmission Aggregometry [AU/min]	1st bout			2nd bout			3rd bout
		before	after		before	after		before	after
		72.425	84.8		53.3	68.425		59.2	60.875
		44.575	56.725		34.55	54.075		24.8	57.125
		20.375	60.025		31.1	53.825		39.325	24.775
		32.45	44.925		36.05	67.75		44.825	61.975
		37	61.25		21.475	47.95		35.325	55.525
		47.775	55		66.725	77.575		64.805	82.85
		21.55	43.225		20.35	24.6		25.375	38.825
		56.8	56.85		14.15	63.5		33.05	57.05
		37.15	24.275		15.225	63.05		43.575	55.35
		48.2	65.075		43.95	63.25		33.6	74.225
		30.575	52.875		19.775	37.725		28.775	52.125
	95% CI	30,5-51,1	44,9-65,1		21,1-43,7	46,3-66,7		30,6-48,1	46,0-66,8
	Table S4. Plasma concentrations of Interleukin 10 in eleven average-trained men before and after each of three bouts of exhaustive treadmill exercise
	Interleukin 10 level [pg/ml]	1st bout			2nd bout			3rd bout
		before	after		before	after		before	after
		3.75	2.02		2.23	2.77		2.07	2.22
		0.24	2.12		2.87	3.11		2.09	2.49
		2.38	17.73		1.6	1.6		3.2	15.47
		4.37	5.46		2.39	3.72		1.14	2.08
		4.28	9.44		5.4	40.53		4.05	21.61
		0.84	2.22		2.05	2.23		2.49	2.37
		2.01	4.18		1.83	0.66		0.66	0.44
		2.17	3.3		2.24	3.88		2.08	2.34
		2.66	20.74		2.15	13.53		2.8	6
		2.72	1.81		0.32	1.24		0.57	0.93
		3.48	5.96		2.05	2.13		1.13	10.5
	95% CI	1,74-3,5	2,40-11,23		1,47-3,1	1,0-14,7		1,29-2,75	1,39-10,69
	Table S5. Plasma concentrations ofInterleukin 6 in eleven average-trained men before and after each of three bouts of exhaustive treadmill exercise.
	Interleukin 6 level [pg/ml]	1st bout			2nd bout			3rd bout
		before*	after		before*	after		before*	after
		1	2.02		1	2.33		1	2.21
		1	2.34		1	2.44		1	2.02
		1	11.1613		1	27.5484		1	23.8742
		1	2.023		1	2.48745		1	8.06251
		1	47.1891		1	27.1761		1	21.0417
		1	2.09		1	2.16		1	2.48
		1	13.3591		1	3.06619		1	4.58115
		1	2.43047		1	3.88667		1	3.01
		1	5.57811		1	13.4942		1	8.80251
		1	2.11		1	2.18		1	2.05
		1	2.54121		1	2.45		1	1.9775
	95% CI		0,60-17,4			1,34-14,87			1,9-12,59
	*Pre-exercise interleukin 6 levels remained below the detection limit below an applied Elisa kit (2 pg/mL), thus half of the detection limit has been calculated (which corresponds to a normal level of this interleukin in healthy individuals (0,8-1,0)
	Table S6. Specific p-value for analysis
		1st bout			2nd bout			3rd bout
		before/after			before/after			before/after
	CitH3	0.00584			0.0208			0.0328
	PAD4	0.003346			0.003346			0.0408
	LTA	0.0163			0.00346			0.0099
	IL6	0.003346			0.003346			0.003346
	IL10	0.0164			0.0284			0.0099
	Figure S1. Individual extracellular histone H3 responses to each of three repeated bouts of exhaustive treadmill exercise separated by three days of resting. Lines show an increase.
	Figure S2. Individual PAD4 responses to each of three repeated bouts of exhaustive treadmill exercise separated by three days of resting. Lines show an increase.
